# Supplementary material for: Senolysis-Based Elimination of Chemotherapy-Induced Senescent Breast Cancer Cells by Quercetin Derivative with Blocked Hydroxy Groups
Source: Cancers (Basel). 2022 Jan 25;14(3):605. doi: 10.3390/cancers14030605 (PMC8833762; doi:10.3390/cancers14030605)
Supplement: Supplementary file 1 [file cancers-14-00605-s001.zip]

Archive with 1 entries (1 files):
- cancers-1514068-supplementary.pdf
